# Supplementary material for: A Flexible Tool to Correct Superimposed Mass Isotopologue Distributions in GC-APCI-MS Flux Experiments
Source: Metabolites. 2022 Apr 29;12(5):408. doi: 10.3390/metabo12050408 (PMC9144802; doi:10.3390/metabo12050408)
Supplement: Supplementary file 1 [file metabolites-12-00408-s001.zip]

Archive with 2 entries (2 files):
- metabolites-1680326-supplementary.pdf
- SI-File S1.pdf
